# Supplementary material for: Dramatic and concerted conformational changes enable rhodocetin to block α2β1 integrin selectively
Source: PLoS Biol. 2017 Jul 13;15(7):e2001492. doi: 10.1371/journal.pbio.2001492 (PMC5509089; doi:10.1371/journal.pbio.2001492)
Supplement: S1 Data — (XLSX) [file pbio.2001492.s006.xlsx]

## Sheet: Fig 3A
Summary data of Fig 3A							calculated via the approximation function
RC4 [nM]	a2A-open	a2A-closed	a2A-wt	S.D.(a2A-open)	S.D. (a2A-closed	S.D. (a2A-wt	RC4 [nM]	a2A-open	a2A-closed	a2A-wt
23	0.3833	2.6915	2.6298	0.0354	0.0636	0.0757	35	0.4012	2.7125	2.6045
10	0.3842	2.6343	2.5952	0.0971	0.1245	0.1182	23.3333	0.3896	2.6889	2.6228
4.3478	0.32	2.5602	2.5285	0.085	0.1651	0.1573	15.5556	0.3784	2.6671	2.626
1.8904	0.2842	2.4478	2.3858	0.0766	0.098	0.0867	10.3704	0.3663	2.6435	2.6148
0.8219	0.2513	2.0908	1.9755	0.0205	0.0153	0.0843	6.9136	0.3523	2.6144	2.588
0.3573	0.2478	1.6002	1.52	0.0629	0.0335	0.0377	4.6091	0.3357	2.5749	2.5422
0.1554	0.1838	1.0395	0.9543	0.026	0.0964	0.1308	3.0727	0.3167	2.5191	2.4725
0.0676	0.1887	0.555	0.5873	0.0501	0.0542	0.0868	2.0485	0.2959	2.4388	2.3723
0.0294	0.1958	0.404	0.3303	0.0424	0.0526	0.0667	1.3656	0.2747	2.3238	2.2352
0.0128	0.1802	0.2747	0.1988	0.035	0.0641	0.02	0.9104	0.2547	2.1629	2.0565
0.005552	0.1842	0.2162	0.1497	0.0195	0.0679	0.067	0.607	0.2372	1.9485	1.8371
							0.4046	0.2228	1.6845	1.5858
							0.2698	0.2117	1.3934	1.3201
							0.1798	0.2034	1.1098	1.0616
							0.1199	0.1975	0.8633	0.8297
							0.0799	0.1933	0.6671	0.6362
							0.0533	0.1904	0.5203	0.4842
							0.0355	0.1885	0.4148	0.3703
							0.0237	0.1871	0.341	0.2879
							0.0158	0.1862	0.2901	0.2298
							0.0105	0.1856	0.2555	0.1895
							0.007017	0.1852	0.2322	0.162
							0.004678	0.1849	0.2164	0.1433
							0.0031187	0.1848	0.2059	0.1307
							0.0020791	0.1846	0.1988	0.1222
							0.0013861	0.1846	0.1941	0.1165

## Sheet: Fig 4A
Summary data of Fig 4A
soluble RC-derivative [nM]	RCgd-a2A	S.E.M. (RCgd-a2A)	RCgd	S.E.M. (RCgd)	Rcabgd	S.E.M. (Rcabgd)
625	0.5431	0.0509	1.4259	0.1258	0.2253	0.0202
250	0.3761	0.0317	1.0274	0.0975	0.0835	0.0101
100	0.2376	0.0167	0.697	0.0983	0.0323	0.00953
40	0.1181	0.0174	0.392	0.0681	0.0031677	0.0109
16	0.0376	0.0181	0.2135	0.0428	-0.0086107	0.0112
6.4	0.0054206	0.0074111	0.0795	0.0165	-0.0173	0.0133
2.56	-0.0114	0.0114	0.0213	0.0083869	-0.0208	0.0088036
1.024	-0.0138	0.0114	0.0039485	0.0045863	-0.0247	0.0090807
0.4096	-0.0186	0.0132	-0.0089833	0.007195	-0.0207	0.0063476
0.1638	0.0106	0.0195	-0.0169	0.009077	-0.0194	0.0105
0.0655	-0.0207	0.0097842	-0.021	0.0071388	-0.0234	0.0081956

## Sheet: Fig 7A
summary data of Fig 7A			approximation
JA202 [nM]	OD	S.D. (JA202)	conc [nM]	calculated
1200	1.2766	0.5059	3000	5.7009
428.571	16.8859	5.0417	1500	8.7153
153.061	31.47	6.8564	750	13.0671
54.6647	47.8917	4.7032	375	19.0625
19.5231	56.7118	2.1292	187.5	26.8102
6.9725	68.9749	1.8644	93.75	36.0351
2.4902	75.2611	0.5715	46.875	46.0057
0.8894	77.9497	2.4068	23.4375	55.7155
0.3176	80.9671	3.0487	11.7188	64.2577
0.1134	87.8917	1.0222	5.8594	71.1262
0.0405	85.4545	0.7878	2.9297	76.2606
0.0145	92.882	2.9097	1.4648	79.8931
			0.7324	82.3641
			0.3662	84.0006
			0.1831	85.0651
			0.0916	85.7496
			0.0458	86.1864
			0.0229	86.4638

## Sheet: Fig 7B
summary data of Fig 7B
	OD405nm-values				approximation
RC4 [nM]	a2A-L2a1	a2A-wt	S.D. (a2A-L2a1)	S.D. (a2A-wt)	conc.	a2A-L2a1	a2A-wt
46	1.053	1.0013	0.1094	0.1327	60	1.0557	0.9803
20	0.9917	0.9747	0.1123	0.1455	30	1.0313	1.0037
8.6957	0.872	0.987	0.0801	0.0943	15	0.9603	0.9957
3.7807	0.6507	0.8757	0.1085	0.0826	7.5	0.8336	0.9551
1.6438	0.4163	0.7107	0.0225	0.0748	3.75	0.6534	0.8722
0.7147	0.1907	0.4643	0.0624	0.059	1.875	0.4484	0.7369
0.3107	0.09	0.2577	0.0703	0.0573	0.9375	0.2639	0.5556
0.1351	0.0086667	0.125	0.0707	0.0786	0.4688	0.1293	0.3631
0.0587	-0.019	0.0303	0.0865	0.0965	0.2344	0.0454	0.202
0.0255	-0.0323	-0.00066667	0.0537	0.0379	0.1172	-0.0020862	0.0918
0.0111	-0.0537	-0.0457	0.0904	0.0912	0.0586	-0.0274	0.0261
					0.0293	-0.0404	-0.0101
					0.0146	-0.0471	-0.029
					0.0073242	-0.0504	-0.0387
					0.0036621	-0.0521	-0.0437

## Sheet: Fig 7D
	saturation [%]															approximation
RC-low [nM]	a2A-wt	S.D.(a2A-wt)	a2A-L2a1	S.D.(a2A-L2a1)	S214G	S.D.(S214G)	RC-high [nM]	Y216G	S.D.(Y216G)	G217K	S.D.(G217K)	G218L	S.D.(G218L)	D219A	S.D.(D219A)	conc.	a2A-wt	a2A-L2a1	S214G	Y216G	G217K	G218L	D219A
46	104.041	3.5404	103.638	5.3787	105.176	3.7375	80.5	111.963	3.6998	11.0118	1.7529	12.0583	1.2635	102.777	4.8413	160						13.814	113.124
20	98.5144	1.6869	95.9005	2.6176	100.439	2.9418	35	100.319	2.6409	8.3435	1.6909	11.6223	0.8623	91.4826	4.2074	133.333						13.2836	109.969
8.6957	93.7139	2.2366	84.4666	3.7489	91.0546	2.3786	15.2174	92.0613	1.9584	4.0298	1.0282	10.0506	1.2118	73.6369	3.6208	111.111						12.8354	107.114
3.7807	81.5942	2.487	61.7454	2.7497	83.2454	2.6319	6.6163	76.6394	2.4744	1.8285	0.9124	9.0382	1.1516	55.1441	2.8643	92.5926					10.8665	12.4546	104.467
1.6438	62.1184	1.3441	41.7069	1.9147	62.9892	2.7375	2.8766	58.8694	2.8006	1.3993	0.5429	7.2418	0.8919	37.0047	2.1679	77.1605	108.158				11.3406	12.1285	101.951
0.7147	39.6227	1.2057	24.9979	2.5509	40.089	3.2372	1.2507	39.6421	2.7996	1.3317	0.7886	5.559	0.5681	20.1113	2.4028	64.3004	106.484		107.824	106.672	11.002	11.8462	99.4935
0.3107	19.9419	0.952	12.4047	1.5594	22.3819	1.598	0.5438	21.3356	2.3042	-0.2296	0.5701	3.2523	0.3444	9.8422	1.7683	53.5837	105.024	106.335	106.285	104.666	10.2123	11.5986	97.0302
0.1351	6.012	1.2397	6.326	1.4232	8.9757	1.3866	0.2364	10.2544	2.4497	-2.4412	0.6898	2.3875	0.4677	3.4663	1.6461	44.6531	103.727	104.067	104.907	102.779	9.2122	11.3775	94.502
0.0587	1.5631	1.2982	4.2682	0.6359	3.0851	1.4827	0.1028	5.4776	1.3299	-2.2895	0.5319	0.4464	0.6243	2.0951	1.4316	37.2109	102.551	101.906	103.645	100.954	8.1516	11.1759	91.8558
0.0255	0.3016	1.5437	0.6479	1.1518	0.939	1.1312	0.0447	2.2709	1.8636	-0.4635	1.134	-0.1135	0.3321	1.3402	0.6056	31.0091	101.456	99.7895	102.457	99.1389	7.1172	10.9873	89.0448
0.0111	-2.2442	1.162	2.3548	0.95	-0.965	1.3636	0.0194	1.5391	1.7524	-0.0738	0.9469	0.4188	0.3706	0.1888	0.6331	25.8409	100.405	97.6596	101.304	97.2841	6.1555	10.8059	86.0292
																21.5341	99.3647	95.4621	100.151	95.343	5.2878	10.6265	82.7782
																17.9451	98.2987	93.147	98.9611	93.2718	4.5205	10.4439	79.2714
																14.9542	97.172	90.6684	97.6986	91.0294	3.8513	10.2534	75.501
																12.4619	95.9472	87.9854	96.3267	88.5787	3.2738	10.0505	71.4731
																10.3849	94.5842	85.0632	94.8077	85.887	2.7789	9.8308	67.2095
																8.6541	93.0393	81.8754	93.102	82.9286	2.3573	9.5904	62.7468
																7.2117	91.2648	78.4053	91.1693	79.686	1.9997	9.3255	58.1363
																6.0098	89.2085	74.6492	88.9684	76.1523	1.6975	9.0332	53.4403
																5.0081	86.8155	70.6173	86.4596	72.3334	1.4426	8.711	48.7291
																4.1734	84.0299	66.3359	83.6064	68.2494	1.2283	8.3576	44.0757
																3.4779	80.8006	61.8468	80.3794	63.935	1.0482	7.9727	39.5509
																2.8982	77.0886	57.2065	76.7611	59.4393	0.8973	7.5575	35.2186
																2.4152	72.8781	52.483	72.7507	54.8235	0.7708	7.1148	31.1321
																2.0127	68.189	47.7514	68.3696	50.1573	0.6649	6.6488	27.3319
																1.6772	63.0857	43.0888	63.6648	45.515	0.5764	6.1653	23.8445
																1.3977	57.6795	38.5686	58.7098	40.9702	0.5024	5.6712	20.683
																1.1647	52.1185	34.256	53.6004	36.5906	0.4406	5.1741	17.8487
																0.9706	46.5674	30.2039	48.4474	32.4348	0.389	4.6821	15.333
																0.8088	41.1832	26.4508	43.3651	28.5486	0.3459	4.2029	13.12
																0.674	36.0961	23.0209	38.46	24.9641	0.3099	3.7435	11.1884
																0.5617	31.3981	19.924	33.8216	21.6997	0.2799	3.3096	9.5139
																0.4681	27.1423	17.1585	29.5162	18.761	0.2549	2.9057	8.071
																0.3901	23.3477	14.7128	25.5858	16.1431	0.2341	2.5347	6.834
																0.3251	20.0079	12.5686	22.0494	13.8327	0.2167	2.1982	5.7782
																0.2709	17.0988	10.7027	18.907	11.8104	0.2022	1.8963	4.8804
																0.2257	14.5859	9.0897	16.1441	10.0531	0.1901	1.6283	4.1194
																0.1881	12.4298	7.7031	13.7365	8.5355	0.18	1.3924	3.4761
																0.1568	10.5898	6.5168	11.6543	7.2321	0.1716	1.1864	2.9336
																0.1306	9.0264	5.5062	9.8647	6.1178	0.1646	1.0078	2.477
																0.1089	7.7026	4.6482	8.3346	5.1691	0.1587	0.8538	2.0932
																0.0907	6.5848	3.922	7.0321	4.3641	0.1539	0.7218	1.7712
																0.0756	5.6433	3.3088	5.9272	3.6829	0.1498	0.6091	1.5012
																0.063	4.8517	2.7922	4.9928	3.108	0.1464	0.5133	1.2752
																0.0525	4.1872	2.3577	4.2045	2.6237	0.1436	0.4321	1.086
																0.0437	3.63	1.9928	3.5409	2.2165	0.1412	0.3634	0.9278
																0.0365	3.1634	1.6868	2.9832	1.8746	0.1393	0.3055	0.7956
																0.0304	2.7729	1.4304	2.5151	1.5879	0.1377	0.2567	0.6852
																0.0253	2.4464	1.2158	2.1228	1.3478	0.1363	0.2157	0.593
																0.0211	2.1735	1.0363	1.7943	1.1468	0.1352	0.1813	0.5161
																0.0176	1.9455	0.8863	1.5193	0.9786	0.1342	0.1525	0.4518
																0.0147	1.7552	0.7609	1.2895	0.8381	0.1334	0.1283	0.3983
																0.0122	1.5963	0.6562	1.0974	0.7207	0.1328	0.1081	0.3536
																0.0102	1.4638	0.5688	0.9369	0.6226	0.1322	0.0912	0.3163
																0.0084788	1.3532	0.4958	0.803	0.5408	0.1318	0.0771	0.2852
																0.0070656	1.2609	0.4349	0.6911	0.4725	0.1314	0.0653	0.2593
																0.005888	1.1839	0.3841	0.5978	0.4155	0.1311	0.0555	0.2377
																0.0049067	1.1198	0.3418	0.52	0.3679	0.1308	0.0473	0.2197
																0.0040889	1.0663	0.3065	0.455	0.3283	0.1306	0.0404	0.2046
																0.0034074	1.0217	0.277	0.4009	0.2952	0.1304	0.0347	0.1921
																0.0028395	0.9845	0.2525	0.3557	0.2676	0.1303	0.0299	0.1817
																0.0023663	0.9535	0.232	0.3181	0.2446	0.1301	0.0259	0.173
																0.0019719	0.9277	0.2149	0.2867	0.2254	0.13	0.0226	0.1658
																0.0016432	0.9061	0.2007	0.2605	0.2095	0.1299	0.0198	0.1597
																0.0013694	0.8882	0.1888	0.2387	0.1961	0.1299	0.0175	0.1547
																0.0011411	0.8732	0.1789	0.2205	0.185	0.1298	0.0156	0.1505
																0.00095095	0.8608	0.1707	0.2053	0.1758	0.1298	0.014	0.147

## Sheet: Fig 7E
Kd-values, Fig 7E
a2A-wt	S214G	Y216G	D219A	a2A-L2a1
0.6762	0.6041	2.43	5.287	1.477
0.814	0.8227	2.274	6.418	1.136
0.3878	0.7682	2.705	4.609	2.013
0.4068	1.016	2.764	5.534	2.947
1.25	0.4358	1.263	4.631	2.095
0.3549	0.4611	2.739	5.513	1.643
	0.5939	2.006	4.358
	0.9256	1.603	4.225
	0.6316	1.614	4.261
	1.497	1.317	3.657
		1.056

## Sheet: Fig 7F
Data of Fig. 7F
	OD405nm-values					OD405nm-values		approximation
RCgd [nM]	RCgd with W-mod	S.D.(RCgd with W-mod)	RCgd w/o W-mod	(S.D. (RCgd w/o W-mod)	RC4 [nM]	RC4	S.D. (RC4)	conc.	RCgd with W-mod	RCgd w/o W-mod	RC4
105.8	0.138	0.0084853	1.336	0.0283	46	1.51	0.0198	120	0.1379	1.3569
46	0.077	0.0014142	1.2025	0.0106	20	1.43	0.0552	100	0.1283	1.3272
20	0.028	0	0.8785	0.0304	8.6957	1.221	0.0297	83.3333	0.1167	1.2955
8.6957	0.015	0.0056569	0.6325	0.0163	3.7807	1.006	0.0212	69.4444	0.1044	1.2615
3.7807	0.01	0.0028284	0.3995	0.0077782	1.6438	0.7665	0.0035355	57.8704	0.0926	1.2245	1.5643
1.6438	0.0005	0.0049497	0.2525	0.0049497	0.7147	0.4885	0.0049497	48.2253	0.0815	1.1841	1.5279
0.7147	0.003	0.0084853	0.1405	0.00070711	0.3107	0.292	0.0070711	40.1878	0.0715	1.14	1.4951
0.3107	0.0025	0.0035355	0.0745	0.0077782	0.1351	0.165	0.0127	33.4898	0.0627	1.092	1.4651
0.1351	-0.004	0.0014142	0.0335	0.00070711	0.0587	0.073	0.0198	27.9082	0.0549	1.0401	1.4368
0.0587	0.0015	0.006364	0.017	0.0042426	0.0255	0.038	0.0070711	23.2568	0.0482	0.9844	1.4093
0.0255	0.0015	0.0035355	0.0095	0.0091924	0.0111	0.019	0.0042426	19.3807	0.0424	0.9254	1.382
								16.1506	0.0375	0.8636	1.3541
								13.4588	0.0334	0.7998	1.3249
								11.2157	0.0298	0.7349	1.2938
								9.3464	0.0268	0.67	1.2601
								7.7887	0.0243	0.606	1.2235
								6.4905	0.0222	0.5439	1.1834
								5.4088	0.0204	0.4847	1.1396
								4.5073	0.0189	0.429	1.0918
								3.7561	0.0177	0.3773	1.0401
								3.1301	0.0167	0.33	0.9846
								2.6084	0.0158	0.2872	0.9257
								2.1737	0.0151	0.2489	0.864
								1.8114	0.0144	0.215	0.8003
								1.5095	0.0139	0.1852	0.7355
								1.2579	0.0135	0.1593	0.6706
								1.0483	0.0132	0.1368	0.6066
								0.8735	0.0129	0.1175	0.5446
								0.728	0.0126	0.1009	0.4853
								0.6066	0.0124	0.0868	0.4296
								0.5055	0.0122	0.0748	0.3778
								0.4213	0.0121	0.0646	0.3305
								0.3511	0.012	0.056	0.2876
								0.2926	0.0119	0.0488	0.2493
								0.2438	0.0118	0.0427	0.2154
								0.2032	0.0117	0.0376	0.1855
								0.1693	0.0117	0.0333	0.1595
								0.1411	0.0116	0.0297	0.137
								0.1176	0.0116	0.0267	0.1177
								0.098	0.0116	0.0241	0.1011
								0.0816	0.0115	0.022	0.0869
								0.068	0.0115	0.0203	0.0749
								0.0567	0.0115	0.0188	0.0647
								0.0472	0.0115	0.0176	0.0561
								0.0394	0.0115	0.0165	0.0489
								0.0328	0.0114	0.0157	0.0427
								0.0273	0.0114	0.015	0.0376
								0.0228	0.0114	0.0144	0.0333
								0.019	0.0114	0.0139	0.0297
								0.0158	0.0114	0.0135	0.0267
								0.0132	0.0114	0.0131	0.0242
								0.011	0.0114	0.0128	0.022
								0.0091571	0.0114	0.0126	0.0203
